# Supplementary material for: Association between the vaginal and uterine microbiota and the risk of early embryonic arrest
Source: Front Microbiol. 2023 Mar 22;14:1137869. doi: 10.3389/fmicb.2023.1137869 (PMC10073571; doi:10.3389/fmicb.2023.1137869)
Supplement: Supplementary file 2 [file Table_1.XLSX]

## Sheet: Sheet2
Table S1. Detailed information of sampling and sequencing of 16S rRNA gene in this study.
SampleID	Sample type	Group	Platform	16S region	OTUs	Reads count
T1	vaginal swab	Embryonoic-arrest group (T)	Miseq	V4	862	32721
T2	vaginal swab	Embryonoic-arrest group (T)	Miseq	V4	811	33437
T3	vaginal swab	Embryonoic-arrest group (T)	Miseq	V4	589	31236
T4	vaginal swab	Embryonoic-arrest group (T)	Miseq	V4	960	34898
T5	vaginal swab	Embryonoic-arrest group (T)	Miseq	V4	460	37910
T6	vaginal swab	Embryonoic-arrest group (T)	Miseq	V4	561	33158
T7	vaginal swab	Embryonoic-arrest group (T)	Miseq	V4	631	35303
T8	vaginal swab	Embryonoic-arrest group (T)	Miseq	V4	557	39391
T9	vaginal swab	Embryonoic-arrest group (T)	Miseq	V4	672	33911
T10	vaginal swab	Embryonoic-arrest group (T)	Miseq	V4	491	38992
T11	vaginal swab	Embryonoic-arrest group (T)	Miseq	V4	795	33325
T12	vaginal swab	Embryonoic-arrest group (T)	Miseq	V4	738	33171
T13	vaginal swab	Embryonoic-arrest group (T)	Miseq	V4	684	32932
T14	vaginal swab	Embryonoic-arrest group (T)	Miseq	V4	673	36682
T15	vaginal swab	Embryonoic-arrest group (T)	Miseq	V4	1201	31851
T16	vaginal swab	Embryonoic-arrest group (T)	Miseq	V4	901	33144
T17	vaginal swab	Embryonoic-arrest group (T)	Miseq	V4	812	36478
T18	vaginal swab	Embryonoic-arrest group (T)	Miseq	V4	858	33751
T19	vaginal swab	Embryonoic-arrest group (T)	Miseq	V4	1107	38078
T20	vaginal swab	Embryonoic-arrest group (T)	Miseq	V4	1035	35081
T21	vaginal swab	Embryonoic-arrest group (T)	Miseq	V4	963	31962
T22	vaginal swab	Embryonoic-arrest group (T)	Miseq	V4	831	32438
T23	vaginal swab	Embryonoic-arrest group (T)	Miseq	V4	1628	32861
T24	vaginal swab	Embryonoic-arrest group (T)	Miseq	V4	609	32627
T25	vaginal swab	Embryonoic-arrest group (T)	Miseq	V4	404	32875
T26	vaginal swab	Embryonoic-arrest group (T)	Miseq	V4	1413	34950
T27	vaginal swab	Embryonoic-arrest group (T)	Miseq	V4	1737	36088
T28	vaginal swab	Embryonoic-arrest group (T)	Miseq	V4	1144	32586
T29	vaginal swab	Embryonoic-arrest group (T)	Miseq	V4	1114	39360
T30	vaginal swab	Embryonoic-arrest group (T)	Miseq	V4	1387	31709
T31	vaginal swab	Embryonoic-arrest group (T)	Miseq	V4	909	32657
T32	vaginal swab	Embryonoic-arrest group (T)	Miseq	V4	1162	29905
T33	vaginal swab	Embryonoic-arrest group (T)	Miseq	V4	827	31051
T34	vaginal swab	Embryonoic-arrest group (T)	Miseq	V4	1132	32221
T35	vaginal swab	Embryonoic-arrest group (T)	Miseq	V4	975	35007
T36	vaginal swab	Embryonoic-arrest group (T)	Miseq	V4	964	36796
T37	vaginal swab	Embryonoic-arrest group (T)	Miseq	V4	1094	38915
T38	vaginal swab	Embryonoic-arrest group (T)	Miseq	V4	817	39010
N1	vaginal swab	Normal pregnancy group (N)	Miseq	V4	1036	35700
N2	vaginal swab	Normal pregnancy group (N)	Miseq	V4	1491	35221
N3	vaginal swab	Normal pregnancy group (N)	Miseq	V4	388	34955
N4	vaginal swab	Normal pregnancy group (N)	Miseq	V4	1349	33649
N5	vaginal swab	Normal pregnancy group (N)	Miseq	V4	1804	36459
N6	vaginal swab	Normal pregnancy group (N)	Miseq	V4	869	31138
N7	vaginal swab	Normal pregnancy group (N)	Miseq	V4	681	32716
N8	vaginal swab	Normal pregnancy group (N)	Miseq	V4	1417	33559
N9	vaginal swab	Normal pregnancy group (N)	Miseq	V4	2256	36533
N10	vaginal swab	Normal pregnancy group (N)	Miseq	V4	2165	37593
N11	vaginal swab	Normal pregnancy group (N)	Miseq	V4	1930	30133
N12	vaginal swab	Normal pregnancy group (N)	Miseq	V4	1127	32609
N13	vaginal swab	Normal pregnancy group (N)	Miseq	V4	730	36553
N14	vaginal swab	Normal pregnancy group (N)	Miseq	V4	846	35306
N15	vaginal swab	Normal pregnancy group (N)	Miseq	V4	794	32086
N16	vaginal swab	Normal pregnancy group (N)	Miseq	V4	1363	33326
N17	vaginal swab	Normal pregnancy group (N)	Miseq	V4	1553	32491
N18	vaginal swab	Normal pregnancy group (N)	Miseq	V4	1258	32851
T1	endometrium	Embryonoic-arrest group (T)	Miseq	V4	528	31906
T2	endometrium	Embryonoic-arrest group (T)	Miseq	V4	600	35236
T3	endometrium	Embryonoic-arrest group (T)	Miseq	V4	443	36831
T4	endometrium	Embryonoic-arrest group (T)	Miseq	V4	660	37736
T5	endometrium	Embryonoic-arrest group (T)	Miseq	V4	448	36078
T6	endometrium	Embryonoic-arrest group (T)	Miseq	V4	474	30728
T7	endometrium	Embryonoic-arrest group (T)	Miseq	V4	379	35659
T8	endometrium	Embryonoic-arrest group (T)	Miseq	V4	364	35909
T9	endometrium	Embryonoic-arrest group (T)	Miseq	V4	378	31221
T10	endometrium	Embryonoic-arrest group (T)	Miseq	V4	293	30563
T11	endometrium	Embryonoic-arrest group (T)	Miseq	V4	536	33727
T12	endometrium	Embryonoic-arrest group (T)	Miseq	V4	347	34661
T13	endometrium	Embryonoic-arrest group (T)	Miseq	V4	439	33753
T14	endometrium	Embryonoic-arrest group (T)	Miseq	V4	570	32223
T15	endometrium	Embryonoic-arrest group (T)	Miseq	V4	775	35777
T16	endometrium	Embryonoic-arrest group (T)	Miseq	V4	395	37388
T17	endometrium	Embryonoic-arrest group (T)	Miseq	V4	352	30649
T18	endometrium	Embryonoic-arrest group (T)	Miseq	V4	286	34175
T19	endometrium	Embryonoic-arrest group (T)	Miseq	V4	336	35228
T20	endometrium	Embryonoic-arrest group (T)	Miseq	V4	336	33400
T21	endometrium	Embryonoic-arrest group (T)	Miseq	V4	313	34267
T22	endometrium	Embryonoic-arrest group (T)	Miseq	V4	321	33579
T23	endometrium	Embryonoic-arrest group (T)	Miseq	V4	427	37784
T24	endometrium	Embryonoic-arrest group (T)	Miseq	V4	260	33365
T25	endometrium	Embryonoic-arrest group (T)	Miseq	V4	439	35659
T26	endometrium	Embryonoic-arrest group (T)	Miseq	V4	614	30142
T27	endometrium	Embryonoic-arrest group (T)	Miseq	V4	368	35856
T28	endometrium	Embryonoic-arrest group (T)	Miseq	V4	411	31959
T29	endometrium	Embryonoic-arrest group (T)	Miseq	V4	686	33256
T30	endometrium	Embryonoic-arrest group (T)	Miseq	V4	342	33341
T31	endometrium	Embryonoic-arrest group (T)	Miseq	V4	704	30799
T32	endometrium	Embryonoic-arrest group (T)	Miseq	V4	385	38650
T33	endometrium	Embryonoic-arrest group (T)	Miseq	V4	573	37145
T34	endometrium	Embryonoic-arrest group (T)	Miseq	V4	305	32979
T35	endometrium	Embryonoic-arrest group (T)	Miseq	V4	302	32192
T36	endometrium	Embryonoic-arrest group (T)	Miseq	V4	299	34129
T37	endometrium	Embryonoic-arrest group (T)	Miseq	V4	391	34015
T38	endometrium	Embryonoic-arrest group (T)	Miseq	V4	1421	35141
N1	endometrium	Normal pregnancy group (N)	Miseq	V4	334	33294
N2	endometrium	Normal pregnancy group (N)	Miseq	V4	523	36310
N3	endometrium	Normal pregnancy group (N)	Miseq	V4	587	37474
N4	endometrium	Normal pregnancy group (N)	Miseq	V4	1446	31649
N5	endometrium	Normal pregnancy group (N)	Miseq	V4	296	35806
N6	endometrium	Normal pregnancy group (N)	Miseq	V4	393	30108
N7	endometrium	Normal pregnancy group (N)	Miseq	V4	296	33401
N8	endometrium	Normal pregnancy group (N)	Miseq	V4	339	29784
N9	endometrium	Normal pregnancy group (N)	Miseq	V4	331	36378
N10	endometrium	Normal pregnancy group (N)	Miseq	V4	1731	31567
N11	endometrium	Normal pregnancy group (N)	Miseq	V4	342	34117
N12	endometrium	Normal pregnancy group (N)	Miseq	V4	348	38258
N13	endometrium	Normal pregnancy group (N)	Miseq	V4	641	38292
N14	endometrium	Normal pregnancy group (N)	Miseq	V4	553	34129
N15	endometrium	Normal pregnancy group (N)	Miseq	V4	627	38648
N16	endometrium	Normal pregnancy group (N)	Miseq	V4	438	33566
N17	endometrium	Normal pregnancy group (N)	Miseq	V4	777	34831
N18	endometrium	Normal pregnancy group (N)	Miseq	V4	962	35880
